# Supplementary material for: HIV RGB: Automated Single-Cell Analysis of HIV-1 Rev-Dependent RNA Nuclear Export and Translation Using Image Processing in KNIME
Source: Viruses. 2022 Apr 26;14(5):903. doi: 10.3390/v14050903 (PMC9145009; doi:10.3390/v14050903)
Supplement: Supplementary file 1 [file viruses-14-00903-s001.zip]

Archive with 7 entries (7 files):
- Supplementary Data File S1.pdf
- Supplementary Data File S2.knwf
- Supplementary Data File S3.tif
- Supplementary Data File S4.pdf
- Video S1.avi
- Video S2.avi
- Video S3.avi
